# Supplementary material for: Nurse-Facilitated Self-Management in Peritoneal Dialysis: A Cross-Sectional Study from Riyadh, Saudi Arabia
Source: Healthcare (Basel). 2025 Oct 11;13(20):2561. doi: 10.3390/healthcare13202561 (PMC12563158; doi:10.3390/healthcare13202561)
Supplement: Supplementary file 1 [file healthcare-13-02561-s001.zip]

Archive with 1 entries (1 files):
- healthcare-3852243-supplementary.pdf
